# Supplementary material for: Competition and regional Phillips curve: Evidence from China
Source: PLoS One. 2024 May 16;19(5):e0301546. doi: 10.1371/journal.pone.0301546 (PMC11098360; doi:10.1371/journal.pone.0301546)
Supplement: S1 Dataset — (XLSX) [file pone.0301546.s002.xlsx]

## Sheet: Fig1
	HHI				Firm_num
year	H_region	L_region		year	H_region	L_region
unit	%	%		unit	per million	per million
2003	0.71966	1.64596		2003	135.235	43.2209
2004	0.59556	1.3711		2004	196.24	49.8708
2005	0.59454	1.41688		2005	220.86	57.021
2006	0.55382	1.34151		2006	251.99	64.3147
2007	0.50848	1.21474		2007	235.722	57.9594

## Sheet: DSGE
	gyh	gyl	pih	pil	gm_M2	gm_AF
					Main text	Appedix robust
2009-04-01	-0.0165555	0.00517868	-0.00771919	-0.00454828	0.0266869	0.0189128
2009-07-01	0.0230981	0.015397	-0.00242571	-0.00574082	-0.000421482	0.0176159
2009-10-01	0.0577291	0.103198	0.000873945	0.00228877	-0.00280974	-0.00105365
2010-01-01	-0.0332416	-0.0656149	-0.0033884	-0.00452591	0.00717346	0.0110722
2010-04-01	-0.0100891	-0.0066898	-0.00257485	-0.000760178	-0.00156585	0.00224924
2010-07-01	0.0109724	-0.0157265	0.00268931	0.00234067	0.00800179	-0.000316221
2010-10-01	-0.0163295	-0.0311964	0.0103192	0.00973539	0.00198221	0.00245601
2011-01-01	0.0193026	0.0390546	0.005573	0.0056182	-0.00935196	-0.00204699
2011-04-01	0.00551636	0.0229653	0.00818437	0.00547839	-0.00355088	-0.00531629
2011-07-01	-0.00468335	-0.00730561	-0.000913036	0.000127424	-0.0132943	-0.00979785
2011-10-01	-0.0192571	-0.0276617	-0.00729131	-0.00805994	-0.00335375	-0.0108241
2012-01-01	-0.002967	0.00953022	0.0018597	0.00198516	0.000882444	-0.0105365
2012-04-01	0.0193122	0.0113488	-0.00740282	-0.00423372	0.00193848	-0.00483276
2012-07-01	-0.00813556	-0.00425499	-0.00175345	-0.00165097	0.00109967	0.00988855
2012-10-01	-0.0101355	-0.0147491	0.00121845	0.00120941	0.000725824	0.00699739
2013-01-01	-0.00426869	-0.00677078	-0.000529321	0.000329049	0.0145371	0.00735289
2013-04-01	0.00311903	0.00145998	0.00130169	-0.000343876	-0.0120266	0.00305275
2013-07-01	0.00437814	-0.0111569	0.00298583	0.0039478	0.00406354	0.00149928
2013-10-01	0.000505625	0.0308872	-0.00186483	-0.00186286	-0.00187245	-0.00357121
2014-01-01	-0.0269484	-0.0337366	0.000123838	-0.000487978	0.00322973	-0.00647233
2014-04-01	0.0231393	0.0102811	0.00113342	-0.000141008	0.0109137	-0.00264489
2014-07-01	0.00235856	-0.0119247	-0.00322364	-0.00242246	-0.0228631	-0.00354226
2014-10-01	0.030433	0.0661544	-0.0024959	-0.00145148	-0.00430361	-0.0143053
2015-01-01	-0.0602257	-0.0815096	-0.000251486	-0.00134979	-0.00441652	-0.0165296
2015-04-01	0.0356013	0.0217702	0.000918565	0.00055526	0.0149486	-0.014108
2015-07-01	-0.0161423	-0.00315215	-0.00138532	0.000503982	0.00372218	-0.00287367
2015-10-01	0.00439695	0.00848042	-0.000533366	-0.00292146	0.000179231	-0.0167438
2016-01-01	-0.00466891	-0.0311857	0.00752238	0.00838086	-0.000761435	0.101004
2016-04-01	-0.0197534	-0.014191	-0.00347524	-0.0035634	0.00267167	-0.00204778
2016-07-01	0.0101947	0.0348327	0.000202164	-0.00325958	0.00175707	0.0044816
2016-10-01	-0.0188227	0.0208261	-0.00117961	-0.000400077	0.00134355	-0.00376439
2017-01-01	0.0516562	-0.0085368	-0.00406082	-0.0020063	0.000927084	-0.00922462
2017-04-01	-0.02088	0.00270481	0.00140692	0.00240059	-0.0047749	-0.00421864
2017-07-01	0.035144	0.0426548	-0.00114309	-0.000269754	-0.000297379	0.00350742
2017-10-01	-0.027242	-0.088372	0.00101024	-0.000950553	-0.00202926	-0.00335835
2018-01-01	0.0193019	0.1112	-0.00187687	-0.00196288	-0.00452334	-0.0109772
2018-04-01	-0.0198499	-0.0371273	-0.00133792	-0.00116291	-0.00337054	-0.00629481
2018-07-01	-0.0055837	-0.0579168	0.00384157	0.00283345	0.00274335	-0.00149473
2018-10-01	0.0108981	-0.0233417	-0.00735656	-0.00548952	-0.00225763	-0.00427952
2019-01-01	0.0155752	0.136803	0.00156321	0.000528441	0.00129444	0.000961379
2019-04-01	-0.0187058	-0.0337027	0.00167473	-1.7936e-05	-0.00209579	-0.00139994
2019-07-01	0.0002105	-0.049558	0.0045847	0.00606061	0.000748647	-0.0033111
2019-10-01	-0.0182103	-0.0291379	0.00550392	0.00656001	0.00171937	-0.00120483
